# Supplementary material for: Knowledge Mapping of the Phytoremediation of Cadmium-Contaminated Soil: A Bibliometric Analysis from 1994 to 2021
Source: Int J Environ Res Public Health. 2022 Jun 7;19(12):6987. doi: 10.3390/ijerph19126987 (PMC9222242; doi:10.3390/ijerph19126987)
Supplement: Supplementary file 1 [file ijerph-19-06987-s001.zip]

Archive with 1 entries (1 files):
- ijerph-1730198-supplementary.pdf
